# Supplementary material for: Genome-wide analysis of purple acid phosphatase structure and expression in ten vegetable species
Source: BMC Genomics. 2018 Aug 31;19:646. doi: 10.1186/s12864-018-5022-1 (PMC6119273; doi:10.1186/s12864-018-5022-1)
Supplement: Supplementary file 1 — Table S1. Information on the genomes and transcriptomes used in this study that were downloaded from public databases. Table S2. Sequences used for phylogenetic analysis and expression levels obtained from transcriptome datasets. Table S3. Queries used for BLAST searches. Table S4. Ortholog groups obtained by orthoMCL. (XLSX 46 kb) [file 12864_2018_5022_MOESM1_ESM.xlsx]

## Sheet: Supplemental Table 1-database
Tissues
species	version	genome source	reference	transcriptome source	transcriptome type	root sample	stem sample	leaf sample	flower sample	fruit sample	reference
Amborella trichopoda	v1.0	http://plants.ensembl.org/info/website/ftp/index.html	Amborella Genome Project (2013) The Amborella genome and the evolution of flowering plants. Science 342: 1467-1467
Arabidopsis thaliana	v10	http://www.arabidopsis.org/	Lamesch P, Berardini T, Li D et al (2012) The Arabidopsis Information Resource (TAIR): improved gene annotation and new tools. Nucleic Acids Res 40: 1202-1210	http://www.ncbi.nlm.nih.gov/bioproject/PRJNA336053	RNA-seq	SRR3993762	SRR3993761	SRR3993754	SRR3993755	SRR3993763	Wang J, Tao F, Marowksy N et al (2016) Evolutionary fates and dynamic functionalization of young duplicate genes in Arabidopsis genomes. Plant Physoil 172: 428-440
Brassica oleracea	v2.1	http://plants.ensembl.org/info/website/ftp/index.html	Liu S, Liu Y, Yang X et al (2014) The Brassica oleracea genome reveals the asymmetrical evolution of polyploid genomes. Nat Commun 5: 3930	http://www.ncbi.nlm.nih.gov/bioproject/PRJNA183713	RNA-seq	SRR630925	SRR630927	SRR630924	SRR630923	SRR630926	Yu J, Tehrim S, Zhang F et al (2014) Genome-wide comparative analysis of NBS-encoding genes between Brassica species and Arabidopsis thaliana. BMC genomics 15:3
Brassica rapa	v1.5	http://brassicadb.org/brad/	Wang X, Wang H, Wang J et al (2011) The genome of the mesopolyploid crop species Brassica rapa. Nat Genet 43: 1035-1039	http://www.ncbi.nlm.nih.gov/bioproject/PRJNA185152	RNA-seq	SRR643625	SRR643628	SRR643623	SRR643622	SRR643627	Tong C, Wang X, Yu J et al (2013) Comprehensive analysis of RNA-seq data reveals the complexity of the transcriptome in Brassica rapa. BMC genomics 14:1-10
Cucumis sativus	v2	http://www.icugi.org/cgi-bin/ICuGI/index.cgi	Huang S, Li R, Zhang Z et al (2009) The genome of the cucumber, Cucumis sativus L. Nat Genet 41: 1275-1281	http://www.ncbi.nlm.nih.gov/bioproject/PRJNA312872	RNA-seq	SRR3207675	SRR3207676	SRR3207677	SRR3207663 SRR3207661	SRR3207671 SRR3207669 SRR3207668 SRR3207667	Wei G, Tian P, Zhang F et al (2016) Integrative analyses of nontargeted volatile profiling and transcriptome data provide molecular insight into VOC diversity in cucumber plants (Cucumis sativus). Plant Physiol 172: 603-618
Cucumis melo	ASM31304v1	https://www.ncbi.nlm.nih.gov/genome/10697?genome_assembly_id=39592	Garcia-Mas J, Benjak A, Sanseverino et al (2012) The genome of melon (Cucumis melo L.). Proc Natl Acad Sci U S A 109: 11873-11877	http://www.ncbi.nlm.nih.gov/bioproject/PRJNA300582	RNA-seq	SRR2962686 SRR2962691		SRR2962684 SRR2962690	SRR2962681 SRR2962682 SRR2962687 SRR2962688	SRR2962683 SRR2962689	Kim H, Shin A, Lee M et al. (2016) De Novo transcriptome analysis of Cucumis melo L. var. makuwa. Molecules and Cells 39: 141-148
Capsicum annuum	Zunla_v1.0	https://www.ncbi.nlm.nih.gov/genome/10896?genome_assembly_id=227510	Qin C, Yu C, Shen Y et al (2014) Whole-genome sequencing of cultivated and wild peppers provides insights into Capsicum domestication and specialization. Proc Natl Acad Sci U S A 111: 5135-5140
Solanum pennellii	SPENNV200	https://www.ncbi.nlm.nih.gov/genome/24150?genome_assembly_id=259243	Bolger A, Scossa F, Bolger M et al (2014) The genome of the stress-tolerant wild tomato species Solanum pennellii. Nature Genet 46: 1034-1038
Solanum melongena	r2.5.1	http://eggplant.kazusa.or.jp/	Hirakawa H, Shirasawa K, Miyatake K et al (2014) Draft genome sequence of eggplant (Solanum melongena L.): the representative Solanum species indigenous to the Old World. DNA Research 21: 649-660
Solanum lycopersicum	iTAG2.3	https://phytozome.jgi.doe.gov/pz/portal.html	Tomato Genome Consortium (2012) The tomato genome sequence provides insights into fleshy fruit evolution. Nature 485: 635-641	http://bar.utoronto.ca/efp_tomato/cgi-bin/efpWeb.cgi	RNA-seq	M82.root	M82.stem	M82.leaf	M82.floral	M82.DevelopingFruit	Koenig D, Jimenez-Gomez JM, Kimura S et al (2013) Comparative transcriptomics reveals patterns of selection in domesticated and wild tomato. Proc Natl Acad Sci U S A 110: 2655-2662
Solanum tuberosum	v3.4	https://phytozome.jgi.doe.gov/pz/portal.html	Potato Genome Sequencing Consortium (2011) Genome sequence and analysis of the tuber crop potato. Nature 475: 189-195	http://bar.utoronto.ca/efp_potato/cgi-bin/efpWeb.cgi	RNA-seq	BV_N	BV_P_R	BV_L	BV_T	STD_AF	Massa AN, Childs KL, Lin H et al (2011) The transcriptome of the reference potato genome Solanum tuberosum group phureja clone DM1-3 516R44. PLoS ONE 6:e26801
P starvation
species	version	genome source	reference	transcriptome source	Developing leaf (-Pi)	Root (-Pi)	Shoot apex (-Pi)	Developing leaf (+Pi)	Root (+Pi)	Shoot apex (+Pi)
Cucumis sativus	v2	http://www.icugi.org/cgi-bin/ICuGI/index.cgi	Huang S, Li R, Zhang Z et al (2009) The genome of the cucumber, Cucumis sativus L. Nat Genet 41: 1275-1281	http://www.ncbi.nlm.nih.gov/bioproject/PRJNA307279	SRR3156531 SRR3156532 SRR3156533	SRR3156534 SRR3156535 SRR3156536	SRR3156537 SRR3156538 SRR3156539	SRR3156540 SRR3156541 SRR3156542	SRR3156543 SRR3156544 SRR3156545	SRR3156546 SRR3156547 SRR3156548	Zhang Z, Zheng Y, Ham B et al. (2016) Vascular-mediated signalling involved in early phosphate stress response in plants. Nature Plants 2: 16033
Citrullus lanatus	v6	http://www.icugi.org/cgi-bin/ICuGI/index.cgi	Guo S, Zhang J, Sun H, et al (2012) The draft genome of watermelon (Citrullus lanatus) and resequencing of 20 diverse accessions. Nat Genet 45: 51-58	http://www.ncbi.nlm.nih.gov/bioproject/PRJNA307279	SRR3156549 SRR3156550 SRR3156551 SRR3156552	SRR3156553 SRR3156554 SRR3156555 SRR3156556	SRR3156557 SRR3156558 SRR3156559 SRR3156560	SRR3156561 SRR3156562 SRR3156563 SRR3156564	SRR3156565 SRR3156566 SRR3156567 SRR3156568	SRR3156569 SRR3156570 SRR3156571 SRR3156572	Zhang Z, Zheng Y, Ham B et al. (2016) Vascular-mediated signalling involved in early phosphate stress response in plants. Nature Plants 2: 16033

## Sheet: Supplemental Table 2-genes&exp
NO.	species	stable ID	short names	Root	Stem	Leaf	Flower	Fruit	DL--pi-24h	Root--pi-24h	SA--pi-24h	DL-+pi-24h	Root-+pi-24h	SA-+pi-24h
1	Soly	Solyc01g068380.2.1	Soly068380	3.72	2.41	3.64	0.54	0	na	na	na	na	na	na
2	Soly	Solyc01g110050.1.1	Soly110050	0.13	0	0.12	0.11	0	na	na	na	na	na	na
3	Soly	Solyc01g110060.2.1	Soly110060	11.46	53.66	25.24	34.13	19.46	na	na	na	na	na	na
4	Soly	Solyc03g098010.2.1	Soly098010	0.17	0.79	2.39	2.01	7.33	na	na	na	na	na	na
5	Soly	Solyc04g005450.2.1	Soly005450	43.94	99.75	52.24	20.02	33.94	na	na	na	na	na	na
6	Soly	Solyc04g008260.2.1	Soly008260	4.84	2.67	13.87	7.66	3	na	na	na	na	na	na
7	Soly	Solyc04g016490.2.1	Soly016490	0.16	0.35	3.51	2.62	5.35	na	na	na	na	na	na
8	Soly	Solyc04g024640.1.1	Soly024640	0	0	0	0.44	0	na	na	na	na	na	na
9	Soly	Solyc04g051650.2.1	Soly051650	0	0.71	1.02	2.22	0.79	na	na	na	na	na	na
10	Soly	Solyc04g080920.1.1	Soly080920	0	0.13	0.11	0	1.37	na	na	na	na	na	na
11	Soly	Solyc05g012260.2.1	Soly012260	65.06	46.17	21.3	29.09	42.34	na	na	na	na	na	na
12	Soly	Solyc06g072420.2.1	Soly072420	0	0	0	0	0.64	na	na	na	na	na	na
13	Soly	Solyc07g007670.2.1	Soly007670	66.1	107.19	69.54	82.71	75.01	na	na	na	na	na	na
14	Soly	Solyc07g008570.2.1	Soly008570	35.45	21.94	10.32	15.67	16.77	na	na	na	na	na	na
15	Soly	Solyc07g009460.2.1	Soly009460	15.55	13.55	7.49	11.29	9.72	na	na	na	na	na	na
16	Soly	Solyc07g053070.1.1	Soly053070	0	0	0	0	0	na	na	na	na	na	na
17	Soly	Solyc07g064500.2.1	Soly064500	25.51	43.39	26.92	39.03	66.72	na	na	na	na	na	na
18	Soly	Solyc08g083250.2.1	Soly083250	34.66	17.22	16.89	29.12	32.44	na	na	na	na	na	na
19	Soly	Solyc09g009600.1.1	Soly009600	1.83	0.72	0	0.56	0.97	na	na	na	na	na	na
20	Soly	Solyc09g009610.1.1	Soly009610	1.63	0	0	0	0.5	na	na	na	na	na	na
21	Soly	Solyc09g091910.1.1	Soly091910	7.1	0.11	0	0.36	2.33	na	na	na	na	na	na
22	Soly	Solyc10g006300.2.1	Soly006300	24.6	5.56	14.53	17.25	15.74	na	na	na	na	na	na
23	Soly	Solyc11g066290.1.1	Soly066290	25.52	63.61	35.92	56.51	146.65	na	na	na	na	na	na
24	Soly	Solyc12g009800.1.1	Soly009800	6.56	78.14	51.08	4.3	13.1	na	na	na	na	na	na
25	Soly	Solyc04g008250.1.1	Soly008250	na	na	na	na	na	na	na	na	na	na	na
26	Soly	Solyc07g008550.2.1	Soly008550	na	na	na	na	na	na	na	na	na	na	na
27	Soly	Solyc07g008560.2.1	Soly008560	na	na	na	na	na	na	na	na	na	na	na
28	Sotu	PGSC0003DMT400006837	Sotu006837	0	0	0	0	0	na	na	na	na	na	na
29	Sotu	PGSC0003DMT400006955	Sotu006955	1.47	0	0	5.45	4.14	na	na	na	na	na	na
30	Sotu	PGSC0003DMT400007401	Sotu007401	64.4	18.67	20.43	98.03	84.67	na	na	na	na	na	na
31	Sotu	PGSC0003DMT400009625	Sotu009625	1.14	3.99	1.05	0	0	na	na	na	na	na	na
32	Sotu	PGSC0003DMT400020275	Sotu020275	1	0	2.07	1.78	0	na	na	na	na	na	na
33	Sotu	PGSC0003DMT400021970	Sotu021970	5.55	1.56	2.56	2.86	3.37	na	na	na	na	na	na
34	Sotu	PGSC0003DMT400023440	Sotu023440	11.22	12.51	8.16	13.09	9.52	na	na	na	na	na	na
35	Sotu	PGSC0003DMT400031890	Sotu031890	17.65	4.76	38.56	23.05	12.4	na	na	na	na	na	na
36	Sotu	PGSC0003DMT400033129	Sotu033129	9.77	0	14.81	5.21	2.19	na	na	na	na	na	na
37	Sotu	PGSC0003DMT400037292	Sotu037292	25.83	8.3	36.65	27.18	15.76	na	na	na	na	na	na
38	Sotu	PGSC0003DMT400042711	Sotu042711	15.59	3.92	12.05	3.54	8.51	na	na	na	na	na	na
39	Sotu	PGSC0003DMT400057204	Sotu057204	7.33	2.72	8.25	6.38	20.58	na	na	na	na	na	na
40	Sotu	PGSC0003DMT400059161	Sotu059161	0.64	0.58	0	0	0	na	na	na	na	na	na
41	Sotu	PGSC0003DMT400067268	Sotu067268	0	0	0	0	0	na	na	na	na	na	na
42	Sotu	PGSC0003DMT400069276	Sotu069276	0	0	0	717.13	0	na	na	na	na	na	na
43	Sotu	PGSC0003DMT400072925	Sotu072925	13.63	7.39	6.65	16.29	25.26	na	na	na	na	na	na
44	Sotu	PGSC0003DMT400075873	Sotu075873	0	0	0	0	3.11	na	na	na	na	na	na
45	Sotu	PGSC0003DMT400079523	Sotu079523	1.66	0.4	1.01	0.46	0.52	na	na	na	na	na	na
46	Sotu	PGSC0003DMT400079528	Sotu079528	18.96	6.3	25.63	8.95	8.05	na	na	na	na	na	na
47	Sotu	PGSC0003DMT400080118	Sotu080118	15.64	2.96	14.96	3.33	9	na	na	na	na	na	na
48	Sotu	PGSC0003DMT400080377	Sotu080377	2.63	0	0	1.13	2.41	na	na	na	na	na	na
49	Sotu	PGSC0003DMT400083978	Sotu083978	3.1	0	1.13	4.34	0.66	na	na	na	na	na	na
50	Some	Sme2.5_00059.1_g00001.1	Some000059	na	na	na	na	na	na	na	na	na	na	na
51	Some	Sme2.5_00088.1_g00009.1	Some000088	na	na	na	na	na	na	na	na	na	na	na
52	Some	Sme2.5_00133.1_g00007.1	Some000133	na	na	na	na	na	na	na	na	na	na	na
53	Some	Sme2.5_00173.1_g00017.1	Some000173	na	na	na	na	na	na	na	na	na	na	na
54	Some	Sme2.5_00237.1_g00007.1	Some000237	na	na	na	na	na	na	na	na	na	na	na
55	Some	Sme2.5_00414.1_g00005.1	Some000414	na	na	na	na	na	na	na	na	na	na	na
56	Some	Sme2.5_00637.1_g00005.1	Some000637	na	na	na	na	na	na	na	na	na	na	na
57	Some	Sme2.5_00650.1_g00008.1	Some000650	na	na	na	na	na	na	na	na	na	na	na
58	Some	Sme2.5_00661.1_g00010.1	Some000661	na	na	na	na	na	na	na	na	na	na	na
59	Some	Sme2.5_00758.1_g00014.1	Some000758	na	na	na	na	na	na	na	na	na	na	na
60	Some	Sme2.5_01818.1_g00003.1	Some001818	na	na	na	na	na	na	na	na	na	na	na
61	Some	Sme2.5_01906.1_g00010.1	Some001906	na	na	na	na	na	na	na	na	na	na	na
62	Some	Sme2.5_02579.1_g00003.1	Some002579	na	na	na	na	na	na	na	na	na	na	na
63	Some	Sme2.5_03126.1_g00012.1	Some003126	na	na	na	na	na	na	na	na	na	na	na
64	Some	Sme2.5_03416.1_g00006.1	Some003416	na	na	na	na	na	na	na	na	na	na	na
65	Some	Sme2.5_03673.1_g00005.1	Some003673	na	na	na	na	na	na	na	na	na	na	na
66	Some	Sme2.5_08462.1_g00001.1	Some008462	na	na	na	na	na	na	na	na	na	na	na
67	Some	Sme2.5_10732.1_g00002.1	Some010732	na	na	na	na	na	na	na	na	na	na	na
68	Some	Sme2.5_13307.1_g00002.1	Some013307	na	na	na	na	na	na	na	na	na	na	na
69	Caan	LOC107839421	Caan839421	na	na	na	na	na	na	na	na	na	na	na
70	Caan	LOC107840449	Caan840449	na	na	na	na	na	na	na	na	na	na	na
71	Caan	LOC107840456	Caan840456	na	na	na	na	na	na	na	na	na	na	na
72	Caan	LOC107840792	Caan840792	na	na	na	na	na	na	na	na	na	na	na
73	Caan	LOC107842268	Caan842268	na	na	na	na	na	na	na	na	na	na	na
74	Caan	LOC107845484	Caan845484	na	na	na	na	na	na	na	na	na	na	na
75	Caan	LOC107847508	Caan847508	na	na	na	na	na	na	na	na	na	na	na
76	Caan	LOC107847979	Caan847979	na	na	na	na	na	na	na	na	na	na	na
77	Caan	LOC107850160	Caan850160	na	na	na	na	na	na	na	na	na	na	na
78	Caan	LOC107851429	Caan851429	na	na	na	na	na	na	na	na	na	na	na
79	Caan	LOC107853485	Caan853485	na	na	na	na	na	na	na	na	na	na	na
80	Caan	LOC107856284	Caan856284	na	na	na	na	na	na	na	na	na	na	na
81	Caan	LOC107856352	Caan856352	na	na	na	na	na	na	na	na	na	na	na
82	Caan	LOC107857091	Caan857091	na	na	na	na	na	na	na	na	na	na	na
83	Caan	LOC107862848	Caan862848	na	na	na	na	na	na	na	na	na	na	na
84	Caan	LOC107863147	Caan863147	na	na	na	na	na	na	na	na	na	na	na
85	Caan	LOC107864505	Caan864505	na	na	na	na	na	na	na	na	na	na	na
86	Caan	LOC107866942	Caan866942	na	na	na	na	na	na	na	na	na	na	na
87	Caan	LOC107870529	Caan870529	na	na	na	na	na	na	na	na	na	na	na
88	Caan	LOC107870619	Caan870619	na	na	na	na	na	na	na	na	na	na	na
89	Caan	LOC107872241	Caan872241	na	na	na	na	na	na	na	na	na	na	na
90	Caan	LOC107875829	Caan875829	na	na	na	na	na	na	na	na	na	na	na
91	Sope	107002476	Sope002476	na	na	na	na	na	na	na	na	na	na	na
92	Sope	107004754	Sope004754	na	na	na	na	na	na	na	na	na	na	na
93	Sope	107007374	Sope007374	na	na	na	na	na	na	na	na	na	na	na
94	Sope	107008290	Sope008290	na	na	na	na	na	na	na	na	na	na	na
95	Sope	107008292	Sope008292	na	na	na	na	na	na	na	na	na	na	na
96	Sope	107012706	Sope012706	na	na	na	na	na	na	na	na	na	na	na
97	Sope	107014486	Sope014486	na	na	na	na	na	na	na	na	na	na	na
98	Sope	107015742	Sope015742	na	na	na	na	na	na	na	na	na	na	na
99	Sope	107015980	Sope015980	na	na	na	na	na	na	na	na	na	na	na
100	Sope	107016365	Sope016365	na	na	na	na	na	na	na	na	na	na	na
101	Sope	107017129	Sope017129	na	na	na	na	na	na	na	na	na	na	na
102	Sope	107017156	Sope017156	na	na	na	na	na	na	na	na	na	na	na
103	Sope	107017897	Sope017897	na	na	na	na	na	na	na	na	na	na	na
104	Sope	107020802	Sope020802	na	na	na	na	na	na	na	na	na	na	na
105	Sope	107021795	Sope021795	na	na	na	na	na	na	na	na	na	na	na
106	Sope	107024447	Sope024447	na	na	na	na	na	na	na	na	na	na	na
107	Sope	107024577	Sope024577	na	na	na	na	na	na	na	na	na	na	na
108	Sope	107024578	Sope024578	na	na	na	na	na	na	na	na	na	na	na
109	Sope	107025252	Sope025252	na	na	na	na	na	na	na	na	na	na	na
110	Sope	107025454	Sope025454	na	na	na	na	na	na	na	na	na	na	na
111	Sope	107025849	Sope025849	na	na	na	na	na	na	na	na	na	na	na
112	Sope	107025875	Sope025875	na	na	na	na	na	na	na	na	na	na	na
113	Sope	107026195	Sope026195	na	na	na	na	na	na	na	na	na	na	na
114	Sope	107026196	Sope026196	na	na	na	na	na	na	na	na	na	na	na
115	Sope	107028492	Sope028492	na	na	na	na	na	na	na	na	na	na	na
116	Sope	107029810	Sope029810	na	na	na	na	na	na	na	na	na	na	na
117	Sope	107029836	Sope029836	na	na	na	na	na	na	na	na	na	na	na
118	Sope	107030748	Sope030748	na	na	na	na	na	na	na	na	na	na	na
119	Arth	AT1G13750.1	Arth113750	32.0038	0	13.2709	0	0	na	na	na	na	na	na
120	Arth	AT1G13900.1	Arth113900	18.6966	52.3118	11.6293	23.4028	0	na	na	na	na	na	na
121	Arth	AT1G14700.1	Arth114700	0	0	0	0	0	na	na	na	na	na	na
122	Arth	AT1G25230.1	Arth125230	0	148.991	82.804	83.3176	73.4744	na	na	na	na	na	na
123	Arth	AT1G52940.1	Arth152940	0	0	0	0	0	na	na	na	na	na	na
124	Arth	AT1G56360.1	Arth156360	0	0	0	0	0	na	na	na	na	na	na
125	Arth	AT2G01880.1	Arth201880	20.3541	0	0	0	0	na	na	na	na	na	na
126	Arth	AT2G01890.1	Arth201890	41.1679	0	0	0	0	na	na	na	na	na	na
127	Arth	AT2G03450.1	Arth203450	30.1955	22.5293	12.521	12.5987	0	na	na	na	na	na	na
128	Arth	AT2G16430.1	Arth216430	0	33.3685	0	18.6587	0	na	na	na	na	na	na
129	Arth	AT2G18130.1	Arth218130	0	0	0	0	0	na	na	na	na	na	na
130	Arth	AT2G27190.1	Arth227190	51.2817	14.3483	63.7942	16.0475	0	na	na	na	na	na	na
131	Arth	AT2G32770.1	Arth232770	0	0	0	18.6464	0	na	na	na	na	na	na
132	Arth	AT3G07130.1	Arth307130	13.626	0	0	0	0	na	na	na	na	na	na
133	Arth	AT3G17790.1	Arth317790	16.324	0	20.3069	0	0	na	na	na	na	na	na
134	Arth	AT3G20500.1	Arth320500	30.8078	17.2396	19.1624	19.2812	51.0101	na	na	na	na	na	na
135	Arth	AT3G46120.1	Arth346120	0	0	0	0	0	na	na	na	na	na	na
136	Arth	AT3G52780.1	Arth352780	15.6948	0	0	0	0	na	na	na	na	na	na
137	Arth	AT3G52810.1	Arth352810	0	0	0	0	0	na	na	na	na	na	na
138	Arth	AT3G52820.1	Arth352820	14.0087	0	0	0	0	na	na	na	na	na	na
139	Arth	AT4G13700.1	Arth413700	0	0	0	0	0	na	na	na	na	na	na
140	Arth	AT4G24890.1	Arth424890	0	0	0	0	0	na	na	na	na	na	na
141	Arth	AT4G36350.1	Arth436350	0	0	0	0	0	na	na	na	na	na	na
142	Arth	AT5G34850.1	Arth534850	32.9191	98.2455	95.5528	109.88	36.3372	na	na	na	na	na	na
143	Arth	AT5G50400.1	Arth550400	42.855	23.981	26.6557	13.4105	0	na	na	na	na	na	na
144	Arth	AT5G57140.1	Arth557140	0	21.7163	0	0	64.2562	na	na	na	na	na	na
145	Arth	AT5G63140.1	Arth563140	15.8443	17.7325	19.7102	39.665	0	na	na	na	na	na	na
146	Arth	AT2G46880.1	Arth246880	0	0	0	0	0	na	na	na	na	na	na
147	Arth	AT3G10150.1	Arth310150	0	0	0	24.194	0	na	na	na	na	na	na
148	Brol	Bo01551s010.1	Brol51s010	4.86131	9.85318	4.81267	19.3259	10.6336	na	na	na	na	na	na
149	Brol	Bo1g039400.1	Brol039400	7.09433	0.224675	7.21844	2.48851	5.58654	na	na	na	na	na	na
150	Brol	Bo1g119170.1	Brol119170	1.34009	3.73474	4.05376	16.0869	0	na	na	na	na	na	na
151	Brol	Bo1g141570.1	Brol141570	0.677763	2.3611	3.6904	3.48689	1.63079	na	na	na	na	na	na
152	Brol	Bo1g147410.1	Brol147410	0	0	0	0	0	na	na	na	na	na	na
153	Brol	Bo1g147540.1	Brol147540	3.50605	0.348969	0	0	0	na	na	na	na	na	na
154	Brol	Bo2g032650.1	Brol032650	0	0	0	0	0	na	na	na	na	na	na
155	Brol	Bo2g134720.1	Brol134720	8.33117	1.78603	0	8.24257	4.3176	na	na	na	na	na	na
156	Brol	Bo2g136970.1	Brol136970	10.4487	5.56701	3.71848	1.84454	8.13385	na	na	na	na	na	na
157	Brol	Bo3g026830.1	Brol026830	0.374449	0.260891	0	0	0	na	na	na	na	na	na
158	Brol	Bo3g090240.1	Brol090240	0	0	0	0	0	na	na	na	na	na	na
159	Brol	Bo3g091260.1	Brol091260	0	0	0	1.74258	0.244498	na	na	na	na	na	na
160	Brol	Bo3g091310.1	Brol091310	0	0.869392	0	2.13987	1.80145	na	na	na	na	na	na
161	Brol	Bo3g091350.1	Brol091350	0.445281	3.10242	2.96333	7.63612	5.57133	na	na	na	na	na	na
162	Brol	Bo3g104700.1	Brol104700	13.9845	35.4941	7.5541	1.713	11.056	na	na	na	na	na	na
163	Brol	Bo3g104710.1	Brol104710	0.55608	0	0	0	0	na	na	na	na	na	na
164	Brol	Bo3g154170.1	Brol154170	0	0	0	0	0	na	na	na	na	na	na
165	Brol	Bo4g006890.1	Brol006890	134.811	42.9167	27.6226	11.1192	36.0128	na	na	na	na	na	na
166	Brol	Bo4g160150.1	Brol160150	29.0065	49.3119	10.9973	91.5276	46.3431	na	na	na	na	na	na
167	Brol	Bo5g017810.1	Brol017810	0	0	0	0	0.156324	na	na	na	na	na	na
168	Brol	Bo5g017910.1	Brol017910	0	0.20182	0	19.8699	0.139396	na	na	na	na	na	na
169	Brol	Bo5g108600.1	Brol108600	91.2963	25.9148	20.7493	58.4008	44.3993	na	na	na	na	na	na
170	Brol	Bo5g122600.1	Brol122600	3.96016	0.919723	1.19794	0.565939	0	na	na	na	na	na	na
171	Brol	Bo5g137730.1	Brol137730	0.530993	3.32964	5.46123	1.8212	1.53317	na	na	na	na	na	na
172	Brol	Bo5g141830.1	Brol141830	11.2574	6.01325	14.3024	5.14806	28.712	na	na	na	na	na	na
173	Brol	Bo6g066910.1	Brol066910	0	0	0	0	0	na	na	na	na	na	na
174	Brol	Bo7g011560.1	Brol011560	0	0	0	0.388668	0	na	na	na	na	na	na
175	Brol	Bo7g050420.1	Brol050420	0	4.1857	0	0	0.321226	na	na	na	na	na	na
176	Brol	Bo7g079980.1	Brol079980	1.08482	6.04666	0.984473	33.9517	2.61024	na	na	na	na	na	na
177	Brol	Bo7g080010.1	Brol080010	1.05411	0	0	0	10.1453	na	na	na	na	na	na
178	Brol	Bo7g080020.1	Brol080020	0	1.39523	0.403843	4.00651	1.92736	na	na	na	na	na	na
179	Brol	Bo7g117890.1	Brol117890	0	0	0	0.521129	0	na	na	na	na	na	na
180	Brol	Bo8g030730.1	Brol030730	14.6589	25.8337	13.8246	26.6173	24.69	na	na	na	na	na	na
181	Brol	Bo8g035580.1	Brol035580	4.15825	6.76011	9.22434	6.53673	6.83699	na	na	na	na	na	na
182	Brol	Bo8g065720.1	Brol065720	30.4036	27.685	45.8942	16.5193	35.2015	na	na	na	na	na	na
183	Brol	Bo8g066200.1	Brol066200	0	12.5571	0	12.0195	5.78207	na	na	na	na	na	na
184	Brol	Bo8g082240.1	Brol082240	0	0.690106	0.299621	0.424647	6.91144	na	na	na	na	na	na
185	Brol	Bo8g082280.1	Brol082280	0.484374	4.72471	0	2.07663	1.39857	na	na	na	na	na	na
186	Brol	Bo8g107160.1	Brol107160	6.67952	16.2884	10.1027	12.2357	15.9258	na	na	na	na	na	na
187	Brol	Bo8g107260.1	Brol107260	1.61826	1.80399	8.02814	1.38758	3.58226	na	na	na	na	na	na
188	Brol	Bo9g017550.1	Brol017550	49.4697	93.4971	210.535	39.98	221.097	na	na	na	na	na	na
189	Brol	Bo9g024050.1	Brol024050	0	10.5217	5.91175	2.66592	2.77866	na	na	na	na	na	na
190	Brol	Bo9g026220.1	Brol026220	0	0	0	0	0.213743	na	na	na	na	na	na
191	Brol	Bo9g130880.1	Brol130880	2.06195	1.07747	1.87121	1.76802	1.98454	na	na	na	na	na	na
192	Brra	Bra002757	Brra002757	5.87322	1.05443	1.46155	7.70924	8.01712	na	na	na	na	na	na
193	Brra	Bra004500	Brra004500	0	0	0	0	0	na	na	na	na	na	na
194	Brra	Bra006948	Brra006948	0	0	0	0	11.2498	na	na	na	na	na	na
195	Brra	Bra006951	Brra006951	1.88678	1.39729	3.55078	8.51331	5.9022	na	na	na	na	na	na
196	Brra	Bra010554	Brra010554	0	0	0	0	0	na	na	na	na	na	na
197	Brra	Bra012492	Brra012492	5.15154	1.99048	3.37212	1.61699	0	na	na	na	na	na	na
198	Brra	Bra013069	Brra013069	97.228	57.8694	45.1774	40.5267	37.0878	na	na	na	na	na	na
199	Brra	Bra013072	Brra013072	1.2487	0.739801	0.341814	0	0	na	na	na	na	na	na
200	Brra	Bra013843	Brra013843	7.64286	8.34961	7.12211	5.86984	7.3251	na	na	na	na	na	na
201	Brra	Bra016683	Brra016683	2.35628	14.6247	46.0712	0	0	na	na	na	na	na	na
202	Brra	Bra016721	Brra016721	8.72703	8.91967	10.2681	55.2662	26.8209	na	na	na	na	na	na
203	Brra	Bra017755	Brra017755	0	0	0	0	0	na	na	na	na	na	na
204	Brra	Bra019699	Brra019699	0	0	0	20.0364	0	na	na	na	na	na	na
205	Brra	Bra019705	Brra019705	0.485184	0	0	0	0	na	na	na	na	na	na
206	Brra	Bra021274	Brra021274	2.36522	17.683	5.54953	48.7868	20.294	na	na	na	na	na	na
207	Brra	Bra022244	Brra022244	0.998509	2.95786	0	0	23.3223	na	na	na	na	na	na
208	Brra	Bra022903	Brra022903	2.42538	8.38211	5.53261	2.91828	0	na	na	na	na	na	na
209	Brra	Bra024845	Brra024845	3.20837	3.39431	8.46877	23.1623	51.6157	na	na	na	na	na	na
210	Brra	Bra026550	Brra026550	7.93115	4.76028	8.93956	17.9632	25.6858	na	na	na	na	na	na
211	Brra	Bra026627	Brra026627	1.06628	0	0.486462	0	0	na	na	na	na	na	na
212	Brra	Bra026874	Brra026874	17.1184	13.5829	15.6894	38.6199	43.6047	na	na	na	na	na	na
213	Brra	Bra026890	Brra026890	2.09865	7.01381	5.9657	8.15817	13.736	na	na	na	na	na	na
214	Brra	Bra028534	Brra028534	0.726795	0.239219	0	0	3.63768	na	na	na	na	na	na
215	Brra	Bra029624	Brra029624	5.4876	3.92382	6.99277	4.0983	17.995	na	na	na	na	na	na
216	Brra	Bra029819	Brra029819	0	2.79534	1.93732	2.04375	2.83383	na	na	na	na	na	na
217	Brra	Bra034306	Brra034306	0.670254	1.54426	3.97523	3.22586	0	na	na	na	na	na	na
218	Brra	Bra034307	Brra034307	24.9602	37.6297	19.5214	62.7469	60.2333	na	na	na	na	na	na
219	Brra	Bra035776	Brra035776	60.1669	28.8634	21.6708	353.472	381.609	na	na	na	na	na	na
220	Brra	Bra035853	Brra035853	26.2443	67.7115	102.739	40.7455	72.0335	na	na	na	na	na	na
221	Brra	Bra037236	Brra037236	0	0	0	0	1.12104	na	na	na	na	na	na
222	Brra	Bra037302	Brra037302	13.6285	3.97096	23.8514	8.06466	0	na	na	na	na	na	na
223	Brra	Bra038610	Brra038610	0	0	0	0	0	na	na	na	na	na	na
224	Brra	Bra038611	Brra038611	9.40188	17.7234	67.8502	2.05683	0	na	na	na	na	na	na
225	Brra	Bra038946	Brra038946	30.1472	53.3258	78.9615	48.5392	213.852	na	na	na	na	na	na
226	Brra	Bra039919	Brra039919	0	0	0	0	0	na	na	na	na	na	na
227	Brra	Bra040347	Brra040347	5.5936	4.41862	3.31753	10.7686	29.863	na	na	na	na	na	na
228	Brra	Bra040363	Brra040363	0.75691	0.186848	4.92083	0	1.89421	na	na	na	na	na	na
229	Cusa	Csa1M002040.1	Cusa002040	0	0	0	0	3.5274	0	0	0	0	0	0
230	Cusa	Csa1M225410.1	Cusa225410	25.0892	76.1	0	171.253	71.8591	0	20.5473	0	0	31.4671	14.1627
231	Cusa	Csa1M426440.1	Cusa426440	0	0	0	0	0	0	0	0	0	0	16.5686
232	Cusa	Csa2M139300.1	Cusa139300	0	0	0	0	0	0	0	0	0	15.9659	0
233	Cusa	Csa2M363020.1	Cusa363020	0	0	0	125.491	8.29537	0	0	0	0	0	13.4448
234	Cusa	Csa3M133170.1	Cusa133170	0	0	0	0	9.55167	0	0	0	13.2253	0	0
235	Cusa	Csa3M417690.1	Cusa417690	22.5054	0	31.9706	55.9169	10.9377	0	0.0168159	0	0	0.0128768	0
236	Cusa	Csa3M822520.1	Cusa822520	0	0	0	0	6.2955	0	0	0	0	0	0
237	Cusa	Csa5M440150.1	Cusa440150	0	0	0	0	0	0	0	0	0	0	0
238	Cusa	Csa5M441650.1	Cusa441650	0	0	0	0	0	0	0	0	0	0	0
239	Cusa	Csa5M487720.1	Cusa487720	0	0	23.0628	0	5.65517	0	0	0	0	0	0
240	Cusa	Csa5M548110.1	Cusa548110	0	0	0	58.4475	0	0	47.04	0	0	0	0
241	Cusa	Csa6M101470.1	Cusa101470	0	0	0	0	6.58643	0	0	0	0	0	0
242	Cusa	Csa6M101970.1	Cusa101970	0	0	0	38.0658	34.7373	0	0	0	0	0	0
243	Cusa	Csa6M366500.1	Cusa366500	0	29.0364	0	0	32.895	0	15.6857	22.0663	0	0	0
244	Cusa	Csa6M452090.1	Cusa452090	0	0	0	23.7698	4.45972	0	0	0	0	0	0
245	Cusa	Csa6M504630.1	Cusa504630	0	0	0	0	0	16.2228	0	0	0	0	0
246	Cusa	Csa7M004110.1	Cusa004110	0	0	0	0	5.527	0	0	0	0	0	0
247	Cume	LOC103483017	Cume483017	0	na	0	0	0	na	na	na	na	na	na
248	Cume	LOC103483505	Cume483505	0	na	0	0	36.3368	na	na	na	na	na	na
249	Cume	LOC103485096	Cume485096	0	na	0	0	0	na	na	na	na	na	na
250	Cume	LOC103486942	Cume486942	0	na	0	0	0	na	na	na	na	na	na
251	Cume	LOC103487405	Cume487405	0	na	0	14.4907	0	na	na	na	na	na	na
252	Cume	LOC103488012	Cume488012	0	na	0	27.9763	0	na	na	na	na	na	na
253	Cume	LOC103488467	Cume488467	0	na	0	0	25.0706	na	na	na	na	na	na
254	Cume	LOC103490360	Cume490360	0	na	0	0	0	na	na	na	na	na	na
255	Cume	LOC103494232	Cume494232	0	na	0	0	0	na	na	na	na	na	na
256	Cume	LOC103494947	Cume494947	0	na	34.938	16.266	0	na	na	na	na	na	na
257	Cume	LOC103496963	Cume496963	0	na	0	0	0	na	na	na	na	na	na
258	Cume	LOC103498826	Cume498826	0	na	0	0	0	na	na	na	na	na	na
259	Cume	LOC103500892	Cume500892	0	na	0	0	0	na	na	na	na	na	na
260	Cume	LOC103502325	Cume502325	0	na	0	0	0	na	na	na	na	na	na
261	Cume	LOC103503324	Cume503324	0	na	0	0	0	na	na	na	na	na	na
262	Cila	Cla000876	Cila000876	na	na	na	na	na	0	0	0	0	0	0
263	Cila	Cla002963	Cila002963	na	na	na	na	na	0	0	0	0	0	0
264	Cila	Cla003256	Cila003256	na	na	na	na	na	0	0	0	0	0	0
265	Cila	Cla005814	Cila005814	na	na	na	na	na	0	0	0	0	0	0
266	Cila	Cla005903	Cila005903	na	na	na	na	na	0	0	0	0	0	0
267	Cila	Cla005904	Cila005904	na	na	na	na	na	0	0	0	0	0	0
268	Cila	Cla006731	Cila006731	na	na	na	na	na	0	0	0	0	0	0
269	Cila	Cla012194	Cila012194	na	na	na	na	na	0	130.883	0	0	0	0
270	Cila	Cla014256	Cila014256	na	na	na	na	na	0	0	0	0	0	0
271	Cila	Cla015902	Cila015902	na	na	na	na	na	0	0	0	68.6972	0	0
272	Cila	Cla018391	Cila018391	na	na	na	na	na	0	0	0	0	0	0
273	Cila	Cla018861	Cila018861	na	na	na	na	na	0	0	0	0	0	0
274	Cila	Cla019274	Cila019274	na	na	na	na	na	0	0	0	0	0	0
275	Cila	Cla021444	Cila021444	na	na	na	na	na	0	0	0	0	0	0
276	Cila	Cla022027	Cila022027	na	na	na	na	na	0	0	0	0	0	0
277	Cila	Cla022457	Cila022457	na	na	na	na	na	0	0	0	0	0	0
278	Amtr	ERN13072	Amtr013072	na	na	na	na	na	na	na	na	na	na	na
279	Amtr	ERN13073	Amtr013073	na	na	na	na	na	na	na	na	na	na	na
280	Amtr	ERN19635	Amtr019635	na	na	na	na	na	na	na	na	na	na	na
281	Amtr	ERN01269	Amtr001269	na	na	na	na	na	na	na	na	na	na	na
282	Amtr	ERN02356	Amtr002356	na	na	na	na	na	na	na	na	na	na	na
283	Amtr	ERN14342	Amtr014342	na	na	na	na	na	na	na	na	na	na	na
284	Amtr	ERN02607	Amtr002607	na	na	na	na	na	na	na	na	na	na	na
285	Amtr	ERN15866	Amtr015866	na	na	na	na	na	na	na	na	na	na	na
286	Amtr	ERN01270	Amtr001270	na	na	na	na	na	na	na	na	na	na	na
287	Amtr	ERN11937	Amtr011937	na	na	na	na	na	na	na	na	na	na	na
288	Amtr	ERN09951	Amtr009951	na	na	na	na	na	na	na	na	na	na	na
289	Amtr	ERN11017	Amtr011017	na	na	na	na	na	na	na	na	na	na	na
290	Amtr	ERM99936	Amtr099936	na	na	na	na	na	na	na	na	na	na	na
291	Amtr	ERN05081	Amtr005081	na	na	na	na	na	na	na	na	na	na	na
292	Amtr	ERN07460	Amtr007460	na	na	na	na	na	na	na	na	na	na	na
293	Amtr	ERN08176	Amtr008176	na	na	na	na	na	na	na	na	na	na	na
294	Amtr	ERN05129	Amtr005129	na	na	na	na	na	na	na	na	na	na	na
295	Amtr	ERM94106	Amtr094106	na	na	na	na	na	na	na	na	na	na	na
0	Phvu	AF236109	PvAF236109	na	na	na	na	na	na	na	na	na	na	na

## Sheet: Supplemental Table 3-BLASTquery
	species	Code/	accession number/stable number	anthor, year
	Ipomoea batatas	Iba1	AF200825	Schenk, 2000
	Ipomoea batatas	Iba2	AF200826	Schenk, 2000
	Ipomoea batatas	Iba3	AJ006870	Schenk, 2000
	Glycine max	Gma	AF200824	Schenk, 2000
	Arabidopsis thaliana	SmAth	AF200827	Schenk, 2000
	Ipomoea batatas	SmIba	AF236107	Schenk, 2000
	Glycine max	MGma	AF236108	Schenk, 2000
	Phaseolus vulgaris	SmPvu	AF236109	Schenk, 2000
	Lupinus albus	mAPase/LaSAP1	AB023385	Wasaki, 1999
	Lupinus albus	sAPase	AF309552	Miller, 2001
	Phaseolus vulgaris	PAP	AJ001270	Miller, 2001
	Glycine max	GmPhy	AF272346	Hegeman, 2001
	Glycine max	GmPAP3	AY151271	Liao, 2003
	Arabidopsis thaliana	AtPAP1	Atlg13750	Li, 2002
	Arabidopsis thaliana	AtPAP2	Atlg13900	Li, 2002
	Arabidopsis thaliana	AtPAP3	Atlg14700	Li, 2002
	Arabidopsis thaliana	AtPAP4	Atlg25230	Li, 2002
	Arabidopsis thaliana	AtPAP5	Atlg52940	Li, 2002
	Arabidopsis thaliana	AtPAP6	Atlg56360	Li, 2002
	Arabidopsis thaliana	AtPAP7	At2g01880	Li, 2002
	Arabidopsis thaliana	AtPAP8	At2g01890	Li, 2002
	Arabidopsis thaliana	AtPAP9	At2g03450	Li, 2002
	Arabidopsis thaliana	AtPAP10	At2g16430	Li, 2002
	Arabidopsis thaliana	AtPAP11	At2g18130	Li, 2002
	Arabidopsis thaliana	AtPAP12	At2g27190	Li, 2002
	Arabidopsis thaliana	AtPAP13	At2g32770	Li, 2002
	Arabidopsis thaliana	AtPAP15	At3g07130	Li, 2002
	Arabidopsis thaliana	AtPAP17	At3g17790	Li, 2002
	Arabidopsis thaliana	AtPAP18	At3g20500	Li, 2002
	Arabidopsis thaliana	AtPAP19	At3g46120	Li, 2002
	Arabidopsis thaliana	AtPAP20	At3g52780	Li, 2002
	Arabidopsis thaliana	AtPAP21	At3g52810	Li, 2002
	Arabidopsis thaliana	AtPAP22	At3g52820	Li, 2002
	Arabidopsis thaliana	AtPAP23	At4g13700	Li, 2002
	Arabidopsis thaliana	AtPAP24	At4g24890	Li, 2002
	Arabidopsis thaliana	AtPAP25	At4g36350	Li, 2002
	Arabidopsis thaliana	AtPAP26	At5g34850	Li, 2002
	Arabidopsis thaliana	AtPAP27	At5g50400	Li, 2002
	Arabidopsis thaliana	AtPAP28	At5g57140	Li, 2002
	Arabidopsis thaliana	AtPAP29	At5g63140	Li, 2002
	Arabidopsis thaliana	AtPAP14	At2g46880	Li, 2002
	Arabidopsis thaliana	AtPAP16	At3g10150	Li, 2002
	Oryza sativa	OsPAP1a	Os03g11530	Zhang, 2011
	Oryza sativa	OsPAP1b	Os12g38770	Zhang, 2011
	Oryza sativa	OsPAP1c	Os12g38760	Zhang, 2011
	Oryza sativa	OsPAP1d	Os12g38750	Zhang, 2011
	Oryza sativa	OsPAP3a	Os11g34710	Zhang, 2011
	Oryza sativa	OsPAP3b	Os10g02750	Zhang, 2011
	Oryza sativa	OsPAP3c	Os03g13540	Zhang, 2011
	Oryza sativa	OsPAP7	Os11g34720	Zhang, 2011
	Oryza sativa	OsPAP9a	Os07g02090	Zhang, 2011
	Oryza sativa	OsPAP9b	Os01g58640	Zhang, 2011
	Oryza sativa	OsPAP10a	Os01g56880	Zhang, 2011
	Oryza sativa	OsPAP10b	Os12g44010	Zhang, 2011
	Oryza sativa	OsPAP10c	Os12g44020	Zhang, 2011
	Oryza sativa	OsPAP10d	Os12g44030	Zhang, 2011
	Oryza sativa	OsPAP15	Os03g63074	Zhang, 2011
	Oryza sativa	OsPAP18	Os03g37130	Zhang, 2011
	Oryza sativa	OsPAP20a	Os11g05410	Zhang, 2011
	Oryza sativa	OsPAP20b	Os12g05540	Zhang, 2011
	Oryza sativa	OsPAP21a	Os04g33530	Zhang, 2011
	Oryza sativa	OsPAP21b	Os11g05400	Zhang, 2011
	Oryza sativa	OsPAP21c	Os12g05510	Zhang, 2011
	Oryza sativa	OsPAP23	Os08g17784	Zhang, 2011
	Oryza sativa	OsPAP26	Os06g43640	Zhang, 2011
	Oryza sativa	OsPAP27a	Os09g32840	Zhang, 2011
	Oryza sativa	OsPAP27b	Os08g41880	Zhang, 2011
	Oryza sativa	OsPAP27c	Os09g32830	Zhang, 2011

## Sheet: Supplemental Table 4-orthogroup
og1: Amtr|Amtr001269 Amtr|Amtr001270 Amtr|Amtr014342 Arth|Arth152940 Arth|Arth156360 Arth|Arth216430 Arth|Arth218130 Arth|Arth227190 Arth|Arth436350 Arth|Arth534850 Brol|Brol011560 Brol|Brol024050 Brol|Brol026220 Brol|Brol030730 Brol|Brol090240 Brol|Brol091260 Brol|Brol091350 Brol|Brol154170 Brol|Brol160150 Brol|Brol51s010 Brra|Brra010554 Brra|Brra013069 Brra|Brra013072 Brra|Brra034306 Brra|Brra0…
og2: Amtr|Amtr013072 Amtr|Amtr013073 Arth|Arth320500 Arth|Arth352780 Arth|Arth352820 Brol|Brol082240 Brol|Brol108600 Brra|Brra006948 Brra|Brra006951 Brra|Brra035776 Cila|Cila000876 Cila|Cila018391 Cusa|Cusa417690 Cusa|Cusa452090 Soly|Soly006300 Soly|Soly009600 Soly|Soly009610 Sope|Sope002476 Sope|Sope025875 Sope|Sope029836 Sope|Sope030748 Sotu|Sotu006837 Sotu|Sotu006955 Sotu|Sotu037292 Sotu|Sotu0…
og3: Amtr|Amtr009951 Arth|Arth113750 Arth|Arth424890 Arth|Arth550400 Brol|Brol017810 Brol|Brol039400 Brol|Brol107260 Brra|Brra013843 Brra|Brra019705 Brra|Brra026890 Cila|Cila019274 Cila|Cila022027 Cusa|Cusa002040 Cusa|Cusa366500 Soly|Soly008550 Soly|Soly008560 Soly|Soly008570 Soly|Soly012260 Soly|Soly083250 Sope|Sope020802 Sope|Sope024577 Sope|Sope024578 Sope|Sope025454 Sope|Sope026195 Sope|Sope0…
og4: Amtr|Amtr002607 Amtr|Amtr011937 Amtr|Amtr015866 Arth|Arth307130 Arth|Arth413700 Brol|Brol026830 Brol|Brol035580 Brol|Brol141830 Brol|Brol147540 Brra|Brra029624 Brra|Brra040347 Brra|Brra040363 Cila|Cila002963 Cila|Cila021444 Cusa|Cusa133170 Cusa|Cusa139300 Soly|Soly091910 Sope|Sope016365 Sope|Sope029810 Sotu|Sotu042711 Sotu|Sotu080118 Sotu|Sotu080377 Arth|Arth232770 Brra|Brra022903 Caan|Caan8…
og5: Amtr|Amtr099936 Arth|Arth113900 Arth|Arth203450 Brol|Brol017910 Brol|Brol065720 Brol|Brol107160 Brol|Brol136970 Brra|Brra016721 Brra|Brra019699 Brra|Brra026550 Brra|Brra026874 Cila|Cila003256 Cusa|Cusa487720 Soly|Soly005450 Sope|Sope017897 Sotu|Sotu007401 Caan|Caan870619 Cume|Cume503324 Some|Some001906
og6: Amtr|Amtr008176 Soly|Soly066290 Sope|Sope004754 Arth|Arth563140 Brol|Brol017550 Brol|Brol104700 Brol|Brol104710 Brra|Brra035853 Brra|Brra038610 Brra|Brra038611 Cila|Cila006731 Cusa|Cusa101470 Cusa|Cusa101970 Some|Some000133 Cume|Cume498826 Caan|Caan847508
og7: Amtr|Amtr005081 Cila|Cila005903 Cila|Cila005904 Cusa|Cusa441650 Soly|Soly068380 Sope|Sope012706 Cusa|Cusa440150 Caan|Caan853485 Cume|Cume483017
og8: Arth|Arth310150 Brol|Brol137730 Brra|Brra029819 Sope|Sope015980 Soly|Soly016490 Sotu|Sotu033129 Caan|Caan872241 Some|Some000237
og9: Arth|Arth201880 Brol|Brol080010 Brol|Brol134720 Brra|Brra024845 Brra|Brra026627 Brol|Brol079980
og10: Arth|Arth114700 Arth|Arth201890 Brol|Brol066200 Brol|Brol080020 Brra|Brra016683
og11: Arth|Arth317790 Brol|Brol119170 Brol|Brol122600 Brra|Brra021274 Brra|Brra022244
og12: Soly|Soly009460 Sope|Sope024447 Sotu|Sotu021970 Caan|Caan850160 Some|Some010732
og13: Soly|Soly072420 Sope|Sope021795 Sotu|Sotu069276 Caan|Caan875829 Some|Some003416
og14: Soly|Soly098010 Sope|Sope014486 Sotu|Sotu083978 Caan|Caan862848 Some|Some000088
og15: Arth|Arth557140 Brol|Brol130880 Brra|Brra002757 Brol|Brol032650
og16: Soly|Soly008260 Sope|Sope015742 Caan|Caan870529 Some|Some001818
og17: Brol|Brol050420 Arth|Arth125230 Brra|Brra012492
og18: Arth|Arth246880 Brol|Brol006890 Brra|Brra004500
og19: Cila|Cila018861 Cusa|Cusa426440 Cume|Cume494232
og20: Soly|Soly008250 Sope|Sope017129 Sotu|Sotu075873
og21: Cume|Cume486942 Cusa|Cusa822520
